# Supplementary material for: Rapid Changes in Microbial Community Structures along a Meandering River
Source: Microorganisms. 2020 Oct 22;8(11):1631. doi: 10.3390/microorganisms8111631 (PMC7690413; doi:10.3390/microorganisms8111631)
Supplement: Supplementary file 1 [file microorganisms-08-01631-s001.zip]

Archive with 1 entries (1 files):
- FiguresSup_SoTa_v15052020.pdf
